# Supplementary material for: Ultrasonic Deposition of Cellulose Nanocrystals on Substrates for Enhanced Eradication Activity on Multidrug-Resistant Pathogens
Source: Polymers (Basel). 2025 Jan 9;17(2):154. doi: 10.3390/polym17020154 (PMC11769134; doi:10.3390/polym17020154)
Supplement: Supplementary file 1 [file polymers-17-00154-s001.zip]

Archive with 1 entries (1 files):
- polymers-3317511-supplementary.pdf
